# Supplementary material for: Size-Dependent Effects of Polystyrene Nanoparticles (PS-NPs) on Behaviors and Endogenous Neurochemicals in Zebrafish Larvae
Source: Int J Mol Sci. 2022 Sep 14;23(18):10682. doi: 10.3390/ijms231810682 (PMC9505408; doi:10.3390/ijms231810682)
Supplement: Supplementary file 1 [file ijms-23-10682-s001.zip]

Archive with 4 entries (4 files):
- Figure S1.tif
- Figure S2.tif
- Figure S3.tif
- ijms-1898653-supplementary.pdf
